# Supplementary material for: Granulocyte Colony-Stimulating Factor Restored Impaired Spermatogenesis and Fertility in an AML-Chemotherapy Mice Model
Source: Int J Mol Sci. 2021 Oct 15;22(20):11157. doi: 10.3390/ijms222011157 (PMC8538347; doi:10.3390/ijms222011157)
Supplement: Supplementary file 1 [file ijms-22-11157-s001.zip]

Archive with 1 entries (1 files):
- ijms-1404420-supplementary.pdf
